# Supplementary material for: A TaqMan Probe-Based Multiplex Real-Time PCR for Simultaneous Detection of Porcine Epidemic Diarrhea Virus Subtypes G1 and G2, and Porcine Rotavirus Groups A and C
Source: Viruses. 2022 Aug 19;14(8):1819. doi: 10.3390/v14081819 (PMC9413770; doi:10.3390/v14081819)
Supplement: Supplementary file 1 [file viruses-14-01819-s001.zip]

Archive with 1 entries (1 files):
- viruses-1870580-supplementary.pdf
